# Supplementary material for: A genomic epidemiological study shows that prevalence of antimicrobial resistance in Enterobacterales is associated with the livestock host, as well as antimicrobial usage
Source: Microb Genom. 2021 Oct 5;7(10):000630. doi: 10.1099/mgen.0.000630 (PMC8627209; doi:10.1099/mgen.0.000630)
Supplement: Supplementary material 2 [file mgen-7-0630-s002.xlsx]

## Sheet: Sheet1
Table S1 – Metadata of the 168 isolates included in study, which includes information on the animal host, selection plate, bacterial species, genome accession numbers, MLST ST, E.coli phylogrouping, number of plasmids, AMR genes and plasmid replicons, and the AMR contigs identified,
Isolate	Alternative_ID	Lab Farm ID	Sampling farm ID	Animal sp.	Antibiotic_Selection_on_CHROM-ECC	Dilution colony identified	MALDI_species_ID	Long read sequencing method	Biosample Accession	Short Reads Accession	Long Reads Accession	Assembly Accession	Circularised plasmids	Number of contigs	Circularised chromosome (1=yes)	Total genome size (bp)	Chromosome GC (if known)	Kraken Sp	Group in Phylogenetic tree (Fig.1)	Escherichia-phylogroups	MLST	Number of plasmid replicons	No of AMR genes	Number of AMR genes - Excl Intrinsic AMR genes	PlasR-p0001_Col-BS512	PlasR-p0005_Col-MG828	PlasR-p0007_Col-MP18	PlasR-p0014_Col-156	PlasR-p0015_Col-3M	PlasR-p0016_Col-8282	PlasR-p0019_Col-pVC	PlasR-p0020_Col-RNAI	PlasR-p0131_Col8282	PlasR-p0134_Col440I	PlasR-p0135_Col440II	PlasR-p0025_IncBOKZ	PlasR-p0021_FIA	PlasR-p0029_FIA	PlasR-p0030_FIA	PlasR-p0031_FIB	PlasR-p0032_FIB	PlasR-p0040_FIB	PlasR-p0045_FIC	PlasR-p0046_FII	PlasR-p0047_FII	PlasR-p0050_FII	PlasR-p0055_FII	PlasR-p0058_FII	PlasR-p0059_FII
RH01-C02	RHB03-C02	RHB03	RH01	Pig	1ug/ml CTX	-1	Escherichia coli	PacBio	SAMN15147972	SRR11949126	SRR12298459	GCA_013714345.1	4	8	1	4586676	50.9488	Escherichia coli	4	A	STNew_01	5	8	8	0	0	0	1	0	0	0	0	0	1	0	0	0	1	0	0	1	0	0	0	0	0	0	0	0
RH01-C03	RHB03-C03	RHB03	RH01	Pig	1ug/ml CTX	-1	Escherichia coli	PacBio	SAMN15147973	SRR11949227	SRR12298901	GCA_013714145.1	5	8	1	4553124	50.9493	Escherichia coli	4	A	STNew_01	5	11	11	0	0	0	0	0	0	1	1	0	1	1	0	0	0	0	0	0	0	0	0	0	0	0	0	0
RH01-C04	RHB03-C04	RHB03	RH01	Pig	1ug/ml CTX	-1	Escherichia coli	PacBio	SAMN15147974	SRR11949216	SRR12298890	GCA_014109025.1	4	5	1	4586389	50.9498	Escherichia coli	4	A	STNew_01	4	8	8	0	0	0	0	0	0	0	0	0	1	0	0	0	1	0	0	1	0	0	0	0	0	0	0	0
RH01-C05	RHB03-C05	RHB03	RH01	Pig	1ug/ml CTX	-1	Escherichia coli	Nanopore	SAMN15147975	SRR11948771	SRR12298855	GCA_014109005.1	5	6	1	4587166	50.9495	Escherichia coli	4	A	STNew_01	4	8	8	0	0	0	0	0	0	0	0	0	1	0	0	0	1	0	0	1	0	0	0	0	0	0	0	0
RH01-C06	RHB03-C06	RHB03	RH01	Pig	1ug/ml CTX	0	Escherichia coli	Nanopore	SAMN15147976	SRR11949418	SRR12298844	GCA_014108985.1	5	6	1	4545237	50.9543	Escherichia coli	4	A	STNew_01	4	8	8	0	0	0	0	0	0	0	0	0	1	0	0	0	1	0	0	1	0	0	0	0	0	0	0	0
RH01-C08	RHB03-C08	RHB03	RH01	Pig	1ug/ml CTX	0	Escherichia coli	Nanopore	SAMN15147977	SRR11949406	SRR12298808	GCA_013922965.1	3	4	1	4537985	50.9506	Escherichia coli	4	A	STNew_01	2	7	7	0	0	0	0	0	0	0	1	0	0	0	0	0	0	0	0	0	0	0	0	0	0	0	0	0
RH01-C11	RHB03-C11	RHB03	RH01	Pig	No antibiotic	-5	Escherichia sp.	PacBio	SAMN15147978	SRR11949053	SRR12298797	GCA_014106295.1	6	20	0	4911975	NA	Escherichia fergusonii	1	fergusonii	STEfg	3	7	7	0	1	0	0	0	0	0	0	0	0	0	0	0	0	0	0	0	0	0	0	0	0	0	0	0
RH01-C12	RHB03-C12	RHB03	RH01	Pig	No antibiotic	-5	Escherichia coli	PacBio	SAMN15147979	SRR11949400	SRR12298759	GCA_013996855.1	4	5	1	4796301	50.7179	Escherichia coli	5	A	ST1121	3	7	7	0	0	0	0	0	0	0	1	0	1	0	0	0	0	0	0	0	1	0	0	0	0	0	0	0
RH01-C16	RHB03-C16	RHB03	RH01	Pig	No antibiotic	-4	Escherichia coli	Nanopore	SAMN15147980	SRR11949389	SRR12298748	GCA_014108965.1	3	4	1	4658109	50.8505	Escherichia coli	4	A	ST542	2	3	3	0	0	0	0	0	0	0	0	0	1	0	0	0	0	0	0	0	0	0	0	0	0	0	0	0
RH01-C22	RHB03-C22	RHB03	RH01	Pig	No antibiotic	-3	Escherichia coli	PacBio	SAMN15147981	SRR11949036	SRR12298665	GCA_013713865.1	8	17	1	5217082	50.5833	Escherichia coli	4	A	ST6438	5	9	9	1	0	0	0	0	0	0	0	0	1	0	0	0	0	0	0	0	0	0	0	0	0	0	0	1
RH01-C23	RHB03-C23	RHB03	RH01	Pig	No antibiotic	-4	Escherichia sp.	PacBio	SAMN15147982	SRR11949207	SRR12298654	GCA_013713585.1	5	12	1	4864188	49.8845	Escherichia fergusonii	1	fergusonii	STEfg	3	7	7	0	1	0	0	0	0	0	0	0	0	0	0	0	0	0	0	0	0	0	0	0	0	0	0	0
RH01-C24	RHB03-C24	RHB03	RH01	Pig	No antibiotic	-3	Escherichia coli	Nanopore	SAMN15147983	SRR11948762	SRR12298643	GCA_014106285.1	2	5	0	5220895	NA	Escherichia coli	5	B1	ST1308	2	12	12	0	0	0	0	0	0	0	0	0	0	0	0	0	0	0	0	0	0	0	0	0	0	0	0	1
RH02-C01	RHB02-C01	RHB02	RH02	Pig	1ug/ml CTX	-2	Escherichia coli	PacBio	SAMN15147959	SRR11948992	SRR12299074	GCA_014106375.1	1	10	0	4953509	NA	Escherichia coli	4	A	ST10	1	5	5	0	0	0	0	0	0	0	0	0	0	0	0	0	0	0	0	0	0	0	0	0	0	0	0	1
RH02-C02	RHB02-C02	RHB02	RH02	Pig	1ug/ml CTX	-1	Escherichia coli	PacBio	SAMN15147960	SRR11948863	SRR12299015	GCA_014109125.1	1	2	1	4953790	50.6513	Escherichia coli	4	A	ST10	1	5	5	0	0	0	0	0	0	0	0	0	0	0	0	0	0	0	0	0	0	0	0	0	0	0	0	1
RH02-C03	RHB02-C03	RHB02	RH02	Pig	1ug/ml CTX	-1	Escherichia coli	PacBio	SAMN15147961	SRR11948852	SRR12299004	GCA_014106355.1	1	4	0	4953735	NA	Escherichia coli	4	A	ST10	1	5	5	0	0	0	0	0	0	0	0	0	0	0	0	0	0	0	0	0	0	0	0	0	0	0	0	1
RH02-C04	RHB02-C04	RHB02	RH02	Pig	1ug/ml CTX	-1	Escherichia coli	Nanopore	SAMN15147962	SRR11949105	SRR12298969	GCA_014109105.1	1	2	1	4954503	50.6508	Escherichia coli	4	A	ST10	1	5	5	0	0	0	0	0	0	0	0	0	0	0	0	0	0	0	0	0	0	0	0	0	0	0	0	1
RH02-C06	RHB02-C06	RHB02	RH02	Pig	1ug/ml CTX	0	Escherichia coli	Nanopore	SAMN15147963	SRR11948664	SRR12298958	GCA_014109065.1	1	2	1	4950024	50.6507	Escherichia coli	4	A	ST10	1	4	4	0	0	0	0	0	0	0	0	0	0	0	0	0	0	0	0	0	0	0	0	0	0	0	0	1
RH02-C09	RHB02-C09	RHB02	RH02	Pig	1ug/ml CTX	0	Escherichia coli	PacBio	SAMN15147964	SRR11948653	SRR12298596	GCA_014109085.1	1	2	1	4953763	50.6507	Escherichia coli	4	A	ST10	1	5	5	0	0	0	0	0	0	0	0	0	0	0	0	0	0	0	0	0	0	0	0	0	0	0	0	1
RH02-C10	RHB02-C10	RHB02	RH02	Pig	1ug/ml CTX	0	Escherichia coli	PacBio	SAMN15147965	SRR11949072	SRR12298585	GCA_013923405.1	1	2	1	4951893	50.6511	Escherichia coli	4	A	ST10	1	5	5	0	0	0	0	0	0	0	0	0	0	0	0	0	0	0	0	0	0	0	0	0	0	0	0	1
RH02-C11	RHB02-C11	RHB02	RH02	Pig	No antibiotic	-5	Citrobacter sp.	PacBio	SAMN15147966	SRR11949337	SRR12298574	GCA_014106325.1	4	10	0	5430840	NA	Citrobacter koseri		-	STCko	4	11	9	0	0	0	0	0	0	0	1	0	1	0	0	1	0	0	0	0	0	0	0	0	0	0	0	0
RH02-C14	RHB02-C14	RHB02	RH02	Pig	No antibiotic	-5	Escherichia sp.	PacBio	SAMN15147967	SRR11949325	SRR12298562	GCA_013715025.1	4	12	1	4950489	50.1369	Escherichia fergusonii	1	fergusonii	STEfg	3	8	8	0	0	0	0	0	0	0	1	0	0	0	0	0	0	0	0	0	0	0	0	0	0	0	0	0
RH02-C15	RHB02-C15	RHB02	RH02	Pig	No antibiotic	-5	Escherichia sp.	PacBio	SAMN15147968	SRR11949282	SRR12298527	GCA_013714825.1	4	13	1	4950840	50.137	Escherichia fergusonii	1	fergusonii	STEfg	3	8	8	0	0	0	0	0	0	0	1	0	0	0	0	0	0	0	0	0	0	0	0	0	0	0	0	0
RH02-C18	RHB02-C18	RHB02	RH02	Pig	No antibiotic	-4	Escherichia sp.	PacBio	SAMN15147969	SRR11948977	SRR12298516	GCA_013714535.1	4	11	1	4950865	50.1372	Escherichia fergusonii	1	fergusonii	STEfg	3	8	8	0	0	0	0	0	0	0	1	0	0	0	0	0	0	0	0	0	0	0	0	0	0	0	0	0
RH02-C19	RHB02-C19	RHB02	RH02	Pig	No antibiotic	-4	Escherichia coli	Nanopore	SAMN15147970	SRR11948650	SRR12298505	GCA_014109045.1	6	7	1	5615055	50.8546	Escherichia coli	4	A	ST10	5	17	17	0	0	0	0	0	0	0	1	0	0	0	0	0	0	0	0	0	0	1	0	0	0	0	0	0
RH02-C22	RHB02-C22	RHB02	RH02	Pig	No antibiotic	-3	Escherichia sp.	Nanopore	SAMN15147971	SRR11948639	SRR12298470	GCA_013923185.1	5	6	1	4950899	50.137	Escherichia fergusonii	1	fergusonii	STEfg	3	8	8	0	0	0	0	0	0	0	1	0	0	0	0	0	0	0	0	0	0	0	0	0	0	0	0	0
RH03-C01	RHB13-C01	RHB13	RH03	Pig	1ug/ml CTX	-1	Escherichia coli	PacBio	SAMN15148089	SRR11948849	SRR12299001	GCA_013899245.1	5	6	1	5190508	50.7699	Escherichia coli	5	B1	ST442	4	1	1	0	0	0	1	0	0	0	0	0	0	0	0	0	0	0	0	0	0	0	1	0	0	0	0	0
RH03-C02	RHB13-C02	RHB13	RH03	Pig	1ug/ml CTX	0	Escherichia coli	PacBio	SAMN15148090	SRR11949112	SRR12299000	GCA_013899225.1	4	5	1	5183405	50.7699	Escherichia coli	5	B1	ST442	4	1	1	0	0	0	1	0	0	0	0	0	0	0	0	0	0	0	0	0	0	0	1	0	0	0	0	0
RH03-C03	RHB13-C03	RHB13	RH03	Pig	1ug/ml CTX	0	Escherichia coli	Nanopore	SAMN15148091	SRR11949111	SRR12298975	GCA_013899145.1	5	6	1	5190393	50.7699	Escherichia coli	5	B1	ST442	3	1	1	0	0	0	1	0	0	0	0	0	0	0	0	0	0	0	0	0	0	0	0	0	0	0	0	0
RH03-C05	RHB13-C05	RHB13	RH03	Pig	1ug/ml CTX	0	Escherichia coli	PacBio	SAMN15148105	SRR11948666	SRR12298960	GCA_014105555.1	2	27	0	4982091	NA	Escherichia coli	5	C	ST23	1	0	0	0	0	0	0	0	0	0	0	0	0	0	0	0	0	0	1	0	0	0	0	0	0	0	0	0
RH03-C06	RHB13-C06	RHB13	RH03	Pig	1ug/ml CTX	0	Escherichia coli	Nanopore	SAMN15148093	SRR11949109	SRR12298973	GCA_013899185.1	1	2	1	4922666	50.5635	Escherichia coli	3	E	ST1633	1	9	9	0	0	0	0	0	0	0	0	0	0	0	0	0	0	0	0	0	0	1	0	0	0	0	0	0
RH03-C07	RHB13-C07	RHB13	RH03	Pig	No antibiotic	-2	Escherichia coli	PacBio	SAMN15148094	SRR11949108	SRR12298972	GCA_014105615.1	1	6	0	4939307	NA	Escherichia coli	3	D	ST5633	1	0	0	0	0	0	1	0	0	0	0	0	0	0	0	0	0	0	0	0	0	0	0	0	0	0	0	0
RH03-C08	RHB13-C08	RHB13	RH03	Pig	No antibiotic	-2	Escherichia coli	PacBio	SAMN15148095	SRR11949107	SRR12298971	GCA_013899165.1	1	2	1	4922666	50.5636	Escherichia coli	3	E	ST1633	1	9	9	0	0	0	0	0	0	0	0	0	0	0	0	0	0	0	0	0	0	1	0	0	0	0	0	0
RH03-C09	RHB13-C09	RHB13	RH03	Pig	No antibiotic	-2	Escherichia coli	PacBio	SAMN15148096	SRR11949106	SRR12298970	GCA_013899095.1	0	1	1	4773310	50.6181	Escherichia coli	3	E	ST7651	0	0	0	0	0	0	0	0	0	0	0	0	0	0	0	0	0	0	0	0	0	0	0	0	0	0	0	0
RH03-C13	RHB13-C13	RHB13	RH03	Pig	No antibiotic	-5	Escherichia coli	PacBio	SAMN15148097	SRR11949104	SRR12298968	GCA_013899115.1	4	5	1	5082553	50.8662	Escherichia coli	5	B1	ST295	2	0	0	0	0	0	1	0	0	0	0	0	0	0	0	0	0	0	0	0	0	0	0	0	0	0	0	0
RH03-C14	RHB13-C14	RHB13	RH03	Pig	No antibiotic	-5	Escherichia coli	Nanopore	SAMN15148098	SRR11949103	SRR12298967	GCA_013602835.1	10	12	1	5193338	51	Escherichia coli	2	G	ST657	3	0	0	0	0	1	0	0	0	0	0	0	0	0	1	0	0	0	0	0	0	0	0	0	1	0	0	0
RH03-C17	RHB13-C17	RHB13	RH03	Pig	No antibiotic	-4	Escherichia coli	Nanopore	SAMN15148099	SRR11949102	SRR12298966	GCA_013899075.1	1	2	1	4694374	50.8335	Escherichia coli	4	A	ST10	0	0	0	0	0	0	0	0	0	0	0	0	0	0	0	0	0	0	0	0	0	0	0	0	0	0	0	0
RH03-C18	RHB13-C18	RHB13	RH03	Pig	No antibiotic	-4	Escherichia coli	PacBio	SAMN15148100	SRR11949101	SRR12298965	GCA_013899055.1	1	2	1	4683071	50.7595	Escherichia coli	5	B1	ST641	1	0	0	0	0	0	0	0	0	0	0	0	0	0	0	0	0	1	0	0	0	0	0	0	0	0	0	0
RH03-C21	RHB13-C21	RHB13	RH03	Pig	No antibiotic	-3	Escherichia coli	PacBio	SAMN15148101	SRR11949100	SRR12298964	GCA_013710775.1	3	7	1	4985281	50.4968	Escherichia coli	3	E	ST4175	3	0	0	0	1	0	1	0	0	0	0	0	0	0	0	0	0	0	0	0	0	1	0	0	0	0	0	0
RH03-C24	RHB13-C24	RHB13	RH03	Pig	No antibiotic	-2	Escherichia coli	PacBio	SAMN15148102	SRR11949099	SRR12298963	GCA_013924065.1	2	3	0	4916462	NA	Escherichia coli	5	C	ST23	1	0	0	0	0	0	0	0	0	0	0	0	0	0	0	0	0	0	0	0	0	0	1	0	0	0	0	0
RH04-C01	RHB14-C01	RHB14	RH04	Pig	No antibiotic	-2	Klebsiella pneumoniae	PacBio	SAMN15148103	SRR11949098	SRR12298962	GCA_014105665.1	1	72	0	#N/A	#N/A	Klebsiella pneumoniae		-	STCheck	1	6	2	0	0	0	0	0	0	0	0	0	0	0	0	0	0	0	0	0	0	0	0	0	0	0	0	0
RH04-C03	RHB14-C03	RHB14	RH04	Pig	No antibiotic	-1	Klebsiella pneumoniae	PacBio	SAMN15148092	SRR11949110	SRR12298974	GCA_014105655.1	0	120	0	5492319	NA	Klebsiella pneumoniae		-	ST45	1	6	2	0	0	0	0	0	0	0	0	0	0	0	0	0	0	0	1	0	0	0	0	0	0	0	0	0
RH04-C04	RHB14-C04	RHB14	RH04	Pig	No antibiotic	-1	Citrobacter freundii	PacBio	SAMN15148104	SRR11949097	SRR12298961	GCA_014105595.1	0	36	0	5215892	NA	Citrobacter koseri		-	STCko	2	1	1	0	0	0	0	0	0	0	0	0	0	0	0	0	0	0	1	0	0	0	0	0	0	0	0	0
RH04-C06	RHB14-C06	RHB14	RH04	Pig	No antibiotic	-3	Escherichia coli	PacBio	SAMN15148106	SRR11948665	SRR12298959	GCA_014105515.1	5	10	0	5368736	NA	Escherichia coli	5	C	ST410	4	1	1	0	0	0	0	0	0	0	1	0	0	0	0	0	0	1	0	0	0	0	0	0	0	0	0	0
RH04-C07	RHB14-C07	RHB14	RH04	Pig	No antibiotic	-3	Escherichia coli	PacBio	SAMN15148107	SRR11948663	SRR12298957	GCA_013899015.1	2	3	1	5211535	50.4914	Escherichia coli	3	E	ST5876	2	2	2	0	0	0	0	0	0	0	1	0	0	0	0	0	0	0	0	0	0	1	0	0	0	0	0	0
RH04-C09	RHB14-C09	RHB14	RH04	Pig	No antibiotic	-2	Escherichia coli	PacBio	SAMN15148108	SRR11948662	SRR12298956	GCA_014105535.1	1	8	0	4922466	NA	Escherichia coli	4	A	ST10	2	0	0	0	0	0	0	0	0	0	0	0	0	0	0	0	1	0	0	0	0	0	0	0	0	0	0	0
RH04-C12	RHB14-C12	RHB14	RH04	Pig	No antibiotic	-2	Citrobacter sp.	PacBio	SAMN15148109	SRR11948661	SRR12298955	GCA_013899035.1	1	2	1	5234754	51.6949	Citrobacter koseri		-	STCko	1	3	2	0	0	0	0	1	0	0	0	0	0	0	0	0	0	0	0	0	0	0	0	0	0	0	0	0
RH04-C14	RHB14-C14	RHB14	RH04	Pig	No antibiotic	-3	Escherichia coli	PacBio	SAMN15148110	SRR11948660	SRR12298954	GCA_013898995.1	5	6	1	5203658	50.7956	Escherichia coli	2	G	ST117	4	7	7	0	1	0	1	0	0	0	0	0	0	0	0	0	0	0	0	0	0	0	0	1	0	0	1	0
RH04-C15	RHB14-C15	RHB14	RH04	Pig	No antibiotic	-3	Escherichia coli	Nanopore	SAMN15148111	SRR11948659	SRR12298953	GCA_013899205.1	5	6	1	5368790	50.6483	Escherichia coli	5	C	ST410	4	1	1	0	0	0	0	0	0	0	1	0	0	0	0	0	0	1	0	0	0	0	0	0	0	0	0	0
RH04-C16	RHB14-C16	RHB14	RH04	Pig	No antibiotic	-2	Escherichia coli	PacBio	SAMN15148112	SRR11948658	SRR12298952	GCA_013898975.1	3	4	1	4691254	50.6831	Escherichia coli	1	cladeIII	STNCom_02	3	1	1	0	0	0	0	0	0	0	1	0	0	0	0	0	0	0	0	0	0	0	1	0	0	0	0	0
RH04-C20	RHB14-C20	RHB14	RH04	Pig	No antibiotic	-1	Escherichia coli	Nanopore	SAMN15148113	SRR11948657	SRR12298600	GCA_013898955.1	3	4	1	4691248	50.6831	Escherichia coli	1	cladeIII	STNCom_02	3	1	1	0	0	0	0	0	0	0	1	0	0	0	0	0	0	0	0	0	0	0	1	0	0	0	0	0
RH04-C21	RHB14-C21	RHB14	RH04	Pig	No antibiotic	-1	Escherichia coli	Nanopore	SAMN15148114	SRR11948656	SRR12298599	GCA_013898915.1	1	2	1	4947188	50.6075	Escherichia coli	4	A	ST10	2	0	0	0	0	0	0	0	0	0	0	0	0	0	0	0	1	0	0	0	0	0	0	0	0	0	0	0
RH04-C22	RHB14-C22	RHB14	RH04	Pig	No antibiotic	-1	Escherichia coli	Nanopore	SAMN15148115	SRR11948655	SRR12298598	GCA_013898935.1	5	6	1	5368902	50.6482	Escherichia coli	5	C	ST410	4	1	1	0	0	0	0	0	0	0	1	0	0	0	0	0	0	1	0	0	0	0	0	0	0	0	0	0
RH04-C23	RHB14-C23	RHB14	RH04	Pig	No antibiotic	-2	Escherichia coli	Nanopore	SAMN15148116	SRR11948654	SRR12298597	GCA_013898775.1	5	6	1	5203607	50.7958	Escherichia coli	2	G	ST117	5	7	7	0	1	0	1	0	0	0	0	1	0	0	0	0	0	0	0	0	0	0	0	1	0	0	1	0
RH06-C02	RHB08-C02	RHB08	RH06	Cattle	No antibiotic	-2	Escherichia coli	PacBio	SAMN15148031	SRR11949437	SRR12298983	GCA_014105955.1	2	6	0	5212656	NA	Escherichia coli	3	E	ST3381	2	0	0	0	0	0	0	0	0	0	0	0	0	0	0	0	0	0	0	0	0	0	0	0	1	0	0	0
RH06-C04	RHB08-C04	RHB08	RH06	Cattle	No antibiotic	-2	Escherichia sp.	PacBio	SAMN15148032	SRR11949436	SRR12298982	GCA_014105935.1	2	16	0	4918058	NA	Escherichia fergusonii	1	fergusonii	STEfg	2	0	0	0	0	0	0	0	0	0	0	0	0	0	0	0	0	0	0	0	0	0	0	0	0	0	0	0
RH06-C09	RHB08-C09	RHB08	RH06	Cattle	No antibiotic	-4	Escherichia coli	PacBio	SAMN15148033	SRR11949435	SRR12298981	GCA_013900145.1	1	2	1	4959132	50.8178	Escherichia coli	5	B1	ST164	1	0	0	0	0	0	0	0	0	0	0	0	0	0	0	0	0	0	0	0	0	0	0	0	0	0	0	1
RH06-C12	RHB08-C12	RHB08	RH06	Cattle	No antibiotic	-3	Escherichia coli	PacBio	SAMN15148034	SRR11949434	SRR12298980	GCA_013900105.1	0	1	1	4986905	50.7729	Escherichia coli	5	A	ST1622	0	0	0	0	0	0	0	0	0	0	0	0	0	0	0	0	0	0	0	0	0	0	0	0	0	0	0	0
RH06-C13	RHB08-C13	RHB08	RH06	Cattle	No antibiotic	-3	Escherichia coli	PacBio	SAMN15148035	SRR11949433	SRR12298979	GCA_014105885.1	2	16	0	5212213	NA	Escherichia coli	3	E	ST3381	2	0	0	0	0	0	0	0	0	0	0	0	0	0	0	0	0	0	0	0	0	0	0	0	1	0	0	0
RH06-C14	RHB08-C14	RHB08	RH06	Cattle	No antibiotic	-3	Escherichia coli	PacBio	SAMN15148036	SRR11949432	SRR12298978	GCA_014105865.1	3	74	0	5670261	NA	Escherichia coli	5	A	ST1101	4	0	0	0	0	0	0	0	0	0	1	0	0	0	0	0	0	0	0	0	0	0	1	0	0	0	0	0
RH06-C16	RHB08-C16	RHB08	RH06	Cattle	No antibiotic	-3	Escherichia coli	Nanopore	SAMN15148037	SRR11949430	SRR12298976	GCA_013900085.1	1	2	1	5341588	50.2893	Escherichia coli	1	cladeI	ST3042	1	1	1	0	0	0	0	0	0	0	0	0	0	0	0	0	0	0	0	0	0	0	0	0	0	0	0	1
RH06-C19	RHB08-C19	RHB08	RH06	Cattle	No antibiotic	-2	Escherichia coli	PacBio	SAMN15148038	SRR11949429	SRR12298951	GCA_014105875.1	1	13	0	5212366	NA	Escherichia coli	3	E	ST3381	2	0	0	0	0	0	0	0	0	0	0	0	0	0	0	0	0	0	0	0	0	0	0	0	1	0	0	0
RH06-C20	RHB08-C20	RHB08	RH06	Cattle	No antibiotic	-2	Escherichia coli	Nanopore	SAMN15148039	SRR11949428	SRR12298950	GCA_013924565.1	1	2	0	5340747	NA	Escherichia coli	1	cladeI	ST3042	1	1	1	0	0	0	0	0	0	0	0	0	0	0	0	0	0	0	0	0	0	0	0	0	0	0	0	1
RH06-C21	RHB08-C21	RHB08	RH06	Cattle	No antibiotic	-2	Escherichia coli	Nanopore	SAMN15148040	SRR11949427	SRR12298949	GCA_013900065.1	1	2	1	4867619	50.8127	Escherichia coli	5	B1	ST1611	1	0	0	0	0	0	0	0	0	0	0	0	0	0	0	0	0	0	0	0	0	0	0	0	0	0	0	1
RH06-C23	RHB08-C23	RHB08	RH06	Cattle	No antibiotic	-2	Escherichia coli	Nanopore	SAMN15148041	SRR11949426	SRR12298948	GCA_013900045.1	3	4	1	5197330	50.8517	Escherichia coli	5	A	ST1510	2	0	0	0	0	0	1	0	0	0	0	0	0	0	0	0	0	0	0	0	0	0	0	0	0	0	0	0
RH06-C24	RHB08-C24	RHB08	RH06	Cattle	No antibiotic	-2	Escherichia coli	Nanopore	SAMN15148042	SRR11949425	SRR12298947	GCA_013900025.1	1	2	1	5279002	50.5179	Escherichia coli	3	E	ST1300	1	0	0	0	0	0	0	0	0	0	0	0	0	0	0	0	0	0	0	0	0	0	0	0	0	0	0	1
RH07-C02	RHB07-C02	RHB07	RH07	Cattle	No antibiotic	-3	Escherichia coli	PacBio	SAMN15148019	SRR11948912	SRR12298699	GCA_014106015.1	3	27	0	5073062	NA	Escherichia coli	5	B1	ST906	3	0	0	0	0	0	0	0	0	0	1	0	0	0	0	0	0	0	0	0	0	1	0	0	0	0	0	0
RH07-C03	RHB07-C03	RHB07	RH07	Cattle	No antibiotic	-3	Escherichia coli	PacBio	SAMN15148020	SRR11948901	SRR12298688	GCA_013900185.1	1	2	1	4983560	50.8061	Escherichia coli	5	B1	ST13	1	0	0	0	0	0	0	0	0	0	0	0	0	0	0	0	0	0	0	0	0	0	0	0	0	0	0	1
RH07-C04	RHB07-C04	RHB07	RH07	Cattle	No antibiotic	-2	Escherichia coli	PacBio	SAMN15148021	SRR11949456	SRR12298677	GCA_013900245.1	2	3	1	5356005	50.5355	Escherichia coli	2	F	ST648	2	3	3	0	0	0	0	0	0	0	0	0	0	0	1	0	0	0	0	0	0	0	0	0	0	0	0	0
RH07-C05	RHB07-C05	RHB07	RH07	Cattle	No antibiotic	-2	Escherichia coli	Nanopore	SAMN15148022	SRR11948879	SRR12298618	GCA_014105995.1	2	92	0	5277255	NA	Escherichia coli	5	B1	ST5082	2	0	0	0	0	0	0	0	0	0	1	0	0	0	0	0	0	0	0	0	0	0	0	0	0	1	0	0
RH07-C06	RHB07-C06	RHB07	RH07	Cattle	No antibiotic	-2	Escherichia coli	PacBio	SAMN15148023	SRR11948868	SRR12298607	GCA_013900225.1	1	2	1	4948974	50.8259	Escherichia coli	5	B1	ST201	1	0	0	0	0	0	0	0	0	0	0	0	0	0	0	0	0	0	0	0	0	0	0	0	0	0	0	1
RH07-C08	RHB07-C08	RHB07	RH07	Cattle	No antibiotic	-2	Escherichia coli	Nanopore	SAMN15148024	SRR11949269	SRR12299169	GCA_014105975.1	2	7	0	5306764	NA	Escherichia coli	5	B1	ST5082	2	0	0	0	0	0	0	0	0	0	1	0	0	0	0	0	0	0	0	0	0	0	0	1	0	0	0	0
RH07-C09	RHB07-C09	RHB07	RH07	Cattle	No antibiotic	-2	Escherichia coli	Nanopore	SAMN15148025	SRR11948728	SRR12299134	GCA_013711195.1	4	10	1	5100465	50.8529	Escherichia coli	5	B1	ST224	3	0	0	0	0	0	0	0	0	0	1	0	0	0	0	0	0	0	0	0	0	0	0	0	0	0	0	0
RH07-C12	RHB07-C12	RHB07	RH07	Cattle	No antibiotic	-4	Escherichia coli	Nanopore	SAMN15148026	SRR11948717	SRR12299123	GCA_013582235.1	3	5	1	5398908	50.6965	Escherichia coli	5	B1	ST5082	3	0	0	0	0	0	0	0	0	0	1	0	0	0	0	0	0	1	0	0	0	0	0	0	0	1	0	0
RH07-C14	RHB07-C14	RHB07	RH07	Cattle	No antibiotic	-3	Escherichia coli	Nanopore	SAMN15148027	SRR11949347	SRR12299063	GCA_013900205.1	2	3	1	5251437	50.8024	Escherichia coli	5	B1	ST58	2	0	0	0	0	0	0	0	0	0	0	0	0	0	0	0	0	0	0	0	0	0	0	0	1	0	0	0
RH07-C16	RHB07-C16	RHB07	RH07	Cattle	No antibiotic	-3	Escherichia coli	PacBio	SAMN15148028	SRR11949010	SRR12299052	GCA_013924705.1	2	4	0	5306704	NA	Escherichia coli	5	B1	ST5082	1	0	0	0	0	0	0	0	0	0	0	0	0	0	0	0	0	0	0	0	0	0	0	0	0	1	0	0
RH07-C17	RHB07-C17	RHB07	RH07	Cattle	No antibiotic	-1	Escherichia coli	PacBio	SAMN15148029	SRR11948999	SRR12298993	GCA_013900165.1	2	3	1	4994518	50.8117	Escherichia coli	5	B1	ST1001	1	0	0	0	0	0	0	0	0	0	0	0	0	0	0	0	0	0	0	0	0	0	0	0	0	0	0	1
RH07-C22	RHB07-C22	RHB07	RH07	Cattle	No antibiotic	-1	Escherichia coli	Nanopore	SAMN15148030	SRR11949438	SRR12298984	GCA_013900125.1	2	3	1	5306884	50.6909	Escherichia coli	5	B1	ST5082	2	0	0	0	0	0	0	0	0	0	1	0	0	0	0	0	0	0	0	0	0	0	0	1	0	0	0	0
RH08-C08	RHB09-C08	RHB09	RH08	Cattle	No antibiotic	-3	Escherichia coli	PacBio	SAMN15148043	SRR11949424	SRR12298946	GCA_014105855.1	3	17	0	5155857	NA	Escherichia coli	5	B1	ST58	3	0	0	0	0	0	0	0	0	0	1	0	0	0	0	0	0	0	0	0	0	0	0	0	0	0	0	1
RH08-C09	RHB09-C09	RHB09	RH08	Cattle	No antibiotic	-3	Escherichia coli	PacBio	SAMN15148044	SRR11949423	SRR12298945	GCA_014105835.1	3	14	0	5096488	NA	Escherichia coli	5	B1	ST58	3	0	0	0	0	0	0	0	0	0	1	0	0	0	0	0	0	0	0	0	0	0	0	0	0	0	0	1
RH08-C13	RHB09-C13	RHB09	RH08	Cattle	No antibiotic	-2	Escherichia coli	PacBio	SAMN15148045	SRR11949422	SRR12298944	GCA_013899985.1	4	5	1	5031949	50.7106	Escherichia coli	5	B1	ST154	2	0	0	0	0	0	0	0	0	0	0	0	0	0	0	0	0	0	0	0	0	0	0	0	0	0	0	0
RH08-C14	RHB09-C14	RHB09	RH08	Cattle	No antibiotic	-2	Escherichia coli	PacBio	SAMN15148046	SRR11949421	SRR12298943	GCA_014105785.1	3	15	0	5203920	NA	Escherichia coli	5	B1	ST58	3	0	0	0	0	0	0	0	0	0	1	0	0	0	0	0	0	0	0	0	0	0	0	0	0	0	0	1
RH08-C15	RHB09-C15	RHB09	RH08	Cattle	No antibiotic	-2	Escherichia coli	Nanopore	SAMN15148047	SRR11948847	SRR12299095	GCA_013900005.1	3	4	1	5204110	50.8724	Escherichia coli	5	B1	ST58	3	0	0	0	0	0	0	0	0	0	1	0	0	0	0	0	0	0	0	0	0	0	0	0	0	0	0	1
RH08-C16	RHB09-C16	RHB09	RH08	Cattle	No antibiotic	-2	Escherichia coli	PacBio	SAMN15148048	SRR11948846	SRR12299094	GCA_013899965.1	0	1	1	4777660	50.8377	Escherichia coli	5	B1	ST278	0	0	0	0	0	0	0	0	0	0	0	0	0	0	0	0	0	0	0	0	0	0	0	0	0	0	0	0
RH08-C18	RHB09-C18	RHB09	RH08	Cattle	No antibiotic	-1	Escherichia coli	PacBio	SAMN15148049	SRR11948845	SRR12299093	GCA_013899945.1	4	5	1	4907519	50.9158	Escherichia coli	4	A	ST1137	4	0	0	0	0	0	0	0	0	0	1	0	1	0	0	0	0	0	0	0	0	0	0	0	0	0	0	0
RH08-C20	RHB09-C20	RHB09	RH08	Cattle	No antibiotic	-2	Escherichia coli	Nanopore	SAMN15148050	SRR11948844	SRR12299092	GCA_013899925.1	3	4	1	5173132	50.7257	Escherichia coli	5	B1	ST2521	2	0	0	0	0	0	0	0	0	0	1	0	0	0	0	0	0	0	0	0	0	0	0	0	0	0	0	1
RH08-C21	RHB09-C21	RHB09	RH08	Cattle	No antibiotic	-1	Escherichia coli	PacBio	SAMN15148051	SRR11948843	SRR12299091	GCA_014105815.1	2	7	0	5119013	NA	Escherichia coli	4	A	ST3476	2	0	0	0	0	0	1	0	0	0	0	0	0	0	0	0	0	0	0	0	0	0	0	0	0	0	0	0
RH08-C22	RHB09-C22	RHB09	RH08	Cattle	No antibiotic	-1	Escherichia coli	Nanopore	SAMN15148052	SRR11948842	SRR12299090	GCA_013899905.1	1	2	1	4900195	50.8542	Escherichia coli	5	B1	ST164	1	0	0	0	0	0	0	0	0	0	0	0	0	0	0	0	0	0	0	0	0	0	0	0	0	0	0	1
RH08-C23	RHB09-C23	RHB09	RH08	Cattle	No antibiotic	-1	Escherichia coli	Nanopore	SAMN15148053	SRR11948841	SRR12299089	GCA_013899885.1	2	3	1	4968699	50.7099	Escherichia coli	5	B1	ST154	2	0	0	0	0	0	0	0	0	0	1	0	0	0	0	0	0	0	0	0	0	0	0	0	0	0	0	0
RH08-C24	RHB09-C24	RHB09	RH08	Cattle	No antibiotic	-3	Escherichia coli	Nanopore	SAMN15148054	SRR11948840	SRR12299088	GCA_013899865.1	4	5	1	5350040	50.712	Escherichia coli	3	E	STNCom_01	3	0	0	0	0	0	0	0	0	0	1	0	0	0	0	0	0	0	0	0	0	0	0	0	0	0	0	1
RH09-C01	RHB12-C01	RHB12	RH09	Cattle	No antibiotic	-5	Escherichia coli	PacBio	SAMN15148077	SRR11948862	SRR12299014	GCA_013899485.1	1	2	1	4931961	50.8113	Escherichia coli	5	B1	ST58	1	0	0	0	0	0	0	0	0	0	0	0	0	0	0	0	0	0	0	0	0	0	0	0	0	0	0	1
RH09-C02	RHB12-C02	RHB12	RH09	Cattle	No antibiotic	-4	Escherichia coli	Nanopore	SAMN15148078	SRR11948861	SRR12299013	GCA_013899465.1	2	3	1	4950424	50.7884	Escherichia coli	4	A	ST10	2	0	0	0	0	0	0	0	0	0	0	0	0	0	0	0	0	0	0	0	0	0	0	0	0	1	0	0
RH09-C04	RHB12-C04	RHB12	RH09	Cattle	No antibiotic	-4	Escherichia coli	Nanopore	SAMN15148079	SRR11948860	SRR12299012	GCA_013899445.1	3	4	1	4958363	50.463	Escherichia coli	3	E	ST1508	2	0	0	0	0	0	0	0	0	0	1	0	0	0	0	0	0	0	0	0	0	1	0	0	0	0	0	0
RH09-C05	RHB12-C05	RHB12	RH09	Cattle	No antibiotic	-3	Citrobacter freundii	PacBio	SAMN15148080	SRR11948859	SRR12299011	GCA_013899425.1	0	1	1	4904767	51.7996	Citrobacter koseri		-	STCko	0	3	1	0	0	0	0	0	0	0	0	0	0	0	0	0	0	0	0	0	0	0	0	0	0	0	0	0
RH09-C09	RHB12-C09	RHB12	RH09	Cattle	No antibiotic	-3	Escherichia coli	PacBio	SAMN15148081	SRR11948858	SRR12299010	GCA_013710995.1	2	14	1	5283514	50.581	Escherichia coli	3	Unknown	ST5971	3	0	0	0	0	0	0	0	0	0	1	0	0	0	0	0	0	0	0	0	0	0	0	0	0	1	0	0
RH09-C12	RHB12-C12	RHB12	RH09	Cattle	No antibiotic	-2	Citrobacter freundii	PacBio	SAMN15148082	SRR11948857	SRR12299009	GCA_013899405.1	0	1	1	4889917	51.9689	Citrobacter koseri		-	STCko	0	3	1	0	0	0	0	0	0	0	0	0	0	0	0	0	0	0	0	0	0	0	0	0	0	0	0	0
RH09-C14	RHB12-C14	RHB12	RH09	Cattle	No antibiotic	-2	Escherichia coli	PacBio	SAMN15148083	SRR11948856	SRR12299008	GCA_014105675.1	3	12	0	5283450	NA	Escherichia coli	3	Unknown	ST5971	3	0	0	0	0	0	0	0	0	0	1	0	0	0	0	0	0	0	0	0	0	0	0	0	0	1	0	0
RH09-C18	RHB12-C18	RHB12	RH09	Cattle	No antibiotic	-1	Citrobacter freundii	PacBio	SAMN15148084	SRR11948855	SRR12299007	GCA_013899385.1	0	1	1	4889497	51.9677	Citrobacter koseri		-	STCko	0	3	1	0	0	0	0	0	0	0	0	0	0	0	0	0	0	0	0	0	0	0	0	0	0	0	0	0
RH09-C19	RHB12-C19	RHB12	RH09	Cattle	No antibiotic	-1	Citrobacter freundii	Nanopore	SAMN15148085	SRR11948854	SRR12299006	GCA_013899365.1	1	2	1	4890346	51.721	Citrobacter koseri		-	STCko	0	3	2	0	0	0	0	0	0	0	0	0	0	0	0	0	0	0	0	0	0	0	0	0	0	0	0	0
RH09-C20	RHB12-C20	RHB12	RH09	Cattle	No antibiotic	-2	Citrobacter freundii	Nanopore	SAMN15148086	SRR11948853	SRR12299005	GCA_013899325.1	0	1	1	5359677	51.6657	Citrobacter koseri		-	STCko	0	3	1	0	0	0	0	0	0	0	0	0	0	0	0	0	0	0	0	0	0	0	0	0	0	0	0	0
RH09-C21	RHB12-C21	RHB12	RH09	Cattle	No antibiotic	-2	Escherichia coli	PacBio	SAMN15148087	SRR11948851	SRR12299003	GCA_013899285.1	1	2	1	4908050	50.5848	Escherichia coli	3	E	ST1152	1	1	1	0	0	0	0	0	0	0	1	0	0	0	0	0	0	0	0	0	0	0	0	0	0	0	0	0
RH09-C24	RHB12-C24	RHB12	RH09	Cattle	No antibiotic	-1	Escherichia coli	Nanopore	SAMN15148088	SRR11948850	SRR12299002	GCA_013899265.1	0	1	1	4616178	50.8365	Escherichia coli	4	A	ST540	0	4	4	0	0	0	0	0	0	0	0	0	0	0	0	0	0	0	0	0	0	0	0	0	0	0	0	0
RH10-C04	RHB11-C04	RHB11	RH10	Cattle	1ug/ml CTX	0	Escherichia coli	PacBio	SAMN15148067	SRR11948991	SRR12299073	GCA_013899665.1	2	3	1	5003596	50.7881	Escherichia coli	5	B1	ST3858	3	6	6	0	0	0	0	0	0	0	0	0	0	0	0	0	1	0	0	0	1	0	0	0	0	0	0	0
RH10-C05	RHB11-C05	RHB11	RH10	Cattle	1ug/ml CTX	0	Escherichia coli	PacBio	SAMN15148068	SRR11948990	SRR12299072	GCA_014105735.1	3	133	0	5557698	NA	Escherichia coli	4	A	ST206	4	9	9	0	1	0	0	0	0	0	0	0	0	0	0	0	1	0	0	0	0	0	0	0	0	0	0	1
RH10-C06	RHB11-C06	RHB11	RH10	Cattle	1ug/ml CTX	0	Escherichia coli	Nanopore	SAMN15148069	SRR11948989	SRR12299023	GCA_014105715.1	3	86	0	5633365	NA	Escherichia coli	4	A	ST206	4	9	9	0	1	0	0	0	0	0	0	0	0	0	0	0	1	0	0	0	0	0	0	0	0	0	0	1
RH10-C12	RHB11-C12	RHB11	RH10	Cattle	No antibiotic	-2	Escherichia coli	PacBio	SAMN15148070	SRR11948988	SRR12299022	GCA_014105635.1	1	7	0	5187648	NA	Escherichia coli	5	B1	ST154	1	0	0	0	0	0	0	0	0	0	0	0	0	0	0	0	0	0	0	0	0	0	0	0	0	1	0	0
RH10-C13	RHB11-C13	RHB11	RH10	Cattle	No antibiotic	-2	Escherichia coli	Nanopore	SAMN15148071	SRR11948987	SRR12299021	GCA_013899645.1	1	2	1	4894345	50.5567	Escherichia coli	5	B1	ST101	1	0	0	0	0	0	0	0	0	0	0	0	0	0	0	0	0	0	0	0	0	1	0	0	0	0	0	0
RH10-C15	RHB11-C15	RHB11	RH10	Cattle	No antibiotic	-3	Escherichia coli	PacBio	SAMN15148072	SRR11948986	SRR12299020	GCA_013899625.1	2	3	1	5335435	50.6763	Escherichia coli	3	E	ST8852	2	0	0	0	0	0	0	0	0	0	1	0	0	0	0	0	0	1	0	0	0	0	0	0	0	0	0	0
RH10-C16	RHB11-C16	RHB11	RH10	Cattle	No antibiotic	-3	Escherichia coli	PacBio	SAMN15148073	SRR11948985	SRR12299019	GCA_013899605.1	2	3	1	5095894	50.6746	Escherichia coli	5	A	ST3891	2	0	0	0	0	0	0	0	0	0	1	0	0	0	0	0	0	0	0	0	0	1	0	0	0	0	0	0
RH10-C17	RHB11-C17	RHB11	RH10	Cattle	No antibiotic	-3	Escherichia coli	Nanopore	SAMN15148074	SRR11948984	SRR12299018	GCA_013899585.1	2	3	1	5005191	50.8364	Escherichia coli	5	B1	STNew_04	2	0	0	0	0	0	0	0	0	0	0	0	0	0	0	0	0	0	0	0	0	0	0	0	1	0	0	0
RH10-C23	RHB11-C23	RHB11	RH10	Cattle	No antibiotic	-4	Escherichia coli	PacBio	SAMN15148075	SRR11948983	SRR12299017	GCA_013899545.1	2	3	1	5335435	50.6763	Escherichia coli	3	E	ST8852	2	0	0	0	0	0	0	0	0	0	1	0	0	0	0	0	0	1	0	0	0	0	0	0	0	0	0	0
RH10-C24	RHB11-C24	RHB11	RH10	Cattle	No antibiotic	-5	Escherichia coli	Nanopore	SAMN15148076	SRR11948864	SRR12299016	GCA_013899525.1	0	1	1	4843889	50.634	Escherichia coli	3	E	ST7297	0	0	0	0	0	0	0	0	0	0	0	0	0	0	0	0	0	0	0	0	0	0	0	0	0	0	0	0
RH11-C02	RHB01-C02	RHB01	RH11	Sheep	No Antibiotic	-5	Escherichia coli	PacBio	SAMN15147947	SRR11949064	SRR12298765	GCA_014106475.1	2	25	0	5290494	NA	Escherichia coli	5	B1	ST446	2	1	1	0	0	0	0	0	0	0	0	0	0	0	0	0	0	0	1	0	0	0	1	0	0	0	0	0
RH11-C04	RHB01-C04	RHB01	RH11	Sheep	No Antibiotic	-4	Escherichia coli	PacBio	SAMN15147948	SRR11949063	SRR12298764	GCA_014109665.1	7	8	1	5010075	50.8363	Escherichia coli	5	B1	ST2144	7	0	0	0	1	0	1	0	0	1	1	0	0	0	0	0	0	0	1	0	0	1	0	0	0	0	0	1
RH11-C05	RHB01-C05	RHB01	RH11	Sheep	No Antibiotic	-4	Escherichia coli	PacBio	SAMN15147949	SRR11949326	SRR12298563	GCA_014106415.1	2	21	0	5287839	NA	Escherichia coli	5	B1	ST446	2	1	1	0	0	0	0	0	0	0	0	0	0	0	0	0	0	0	1	0	0	0	0	0	0	0	0	0
RH11-C06	RHB01-C06	RHB01	RH11	Sheep	No Antibiotic	-4	Escherichia coli	PacBio	SAMN15147950	SRR11949407	SRR12298809	GCA_014106425.1	3	12	0	4952073	NA	Escherichia coli	5	B1	ST1844	3	0	0	0	0	0	0	0	0	0	0	0	0	0	0	0	0	0	1	0	0	0	0	0	0	0	0	0
RH11-C07	RHB01-C07	RHB01	RH11	Sheep	No Antibiotic	-4	Escherichia coli	Nanopore	SAMN15147951	SRR11948932	SRR12299148	GCA_014106395.1	2	20	0	5288194	NA	Escherichia coli	5	B1	ST446	2	1	1	0	0	0	0	0	0	0	0	0	0	0	0	0	0	0	1	0	0	0	1	0	0	0	0	0
RH11-C08	RHB01-C08	RHB01	RH11	Sheep	No Antibiotic	-4	Escherichia coli	Nanopore	SAMN15147952	SRR11949019	SRR12298494	GCA_014109685.1	2	3	1	5292863	50.6258	Escherichia coli	5	B1	ST446	2	1	1	0	0	0	0	0	0	0	0	0	0	0	0	0	0	0	1	0	0	0	1	0	0	0	0	0
RH11-C09	RHB01-C09	RHB01	RH11	Sheep	No Antibiotic	-4	Escherichia coli	PacBio	SAMN15147953	SRR11948886	SRR12298359	GCA_014109645.1	7	8	1	5009846	50.8358	Escherichia coli	5	B1	ST2144	4	0	0	0	0	0	1	0	0	1	0	0	0	0	0	0	0	0	0	0	0	1	0	0	0	0	0	1
RH11-C17	RHB01-C17	RHB01	RH11	Sheep	No Antibiotic	-3	Escherichia coli	Nanopore	SAMN15147954	SRR11948919	SRR12298722	GCA_014109625.1	2	3	1	5292626	50.626	Escherichia coli	5	B1	ST446	3	1	1	0	0	0	0	0	0	0	0	0	0	0	0	0	0	0	1	0	0	0	1	0	0	0	0	0
RH11-C18	RHB01-C18	RHB01	RH11	Sheep	No Antibiotic	-3	Escherichia coli	Nanopore	SAMN15147955	SRR11949348	SRR12299064	GCA_014109545.1	2	3	1	5304123	50.6215	Escherichia coli	5	B1	ST446	1	1	1	0	0	0	0	0	0	0	0	0	0	0	0	0	0	0	0	0	0	0	1	0	0	0	0	0
RH11-C20	RHB01-C20	RHB01	RH11	Sheep	No Antibiotic	-3	Escherichia coli	PacBio	SAMN15147956	SRR11949431	SRR12298977	GCA_013928845.1	3	4	0	5592364	NA	Escherichia coli	2	B2	ST28	3	0	0	0	1	0	0	0	0	0	0	0	0	0	0	0	0	0	0	0	0	1	0	0	0	0	0	0
RH11-C21	RHB01-C21	RHB01	RH11	Sheep	No Antibiotic	-3	Escherichia coli	PacBio	SAMN15147957	SRR11948848	SRR12298763	GCA_014109385.1	3	4	1	4998943	50.6938	Escherichia coli	5	B1	ST1665	5	0	0	0	1	0	0	0	0	0	0	0	0	0	0	0	0	0	1	0	0	1	0	0	0	0	0	1
RH11-C23	RHB01-C23	RHB01	RH11	Sheep	No Antibiotic	-3	Escherichia coli	Nanopore	SAMN15147958	SRR11948837	SRR12299085	GCA_014109285.1	2	3	1	5303897	50.6213	Escherichia coli	5	B1	ST446	2	1	1	0	0	0	0	0	0	0	0	0	0	0	0	0	0	0	1	0	0	0	0	0	0	0	0	0
RH12-C01	RHB05-C01	RHB05	RH12	Sheep	No antibiotic	-5	Escherichia coli	PacBio	SAMN15147995	SRR11949159	SRR12298540	GCA_013922565.1	2	3	1	5148794	50.7061	Escherichia coli	5	B1	ST297	2	0	0	0	1	0	0	0	0	0	0	0	0	0	0	0	0	0	0	0	0	0	0	0	1	0	0	0
RH12-C02	RHB05-C02	RHB05	RH12	Sheep	No antibiotic	-5	Escherichia coli	PacBio	SAMN15147996	SRR11949030	SRR12298529	GCA_014106215.1	2	12	0	5147469	NA	Escherichia coli	5	B1	ST297	2	0	0	0	1	0	0	0	0	0	0	0	0	0	0	0	0	0	0	0	0	0	0	0	1	0	0	0
RH12-C03	RHB05-C03	RHB05	RH12	Sheep	No antibiotic	-4	Escherichia coli	Nanopore	SAMN15147997	SRR11949018	SRR12298493	GCA_014106225.1	1	9	0	5233476	NA	Escherichia coli	2	D	ST69	1	0	0	0	0	0	0	0	0	0	0	0	0	0	0	0	0	0	0	0	0	0	0	0	0	0	0	1
RH12-C09	RHB05-C09	RHB05	RH12	Sheep	No antibiotic	-3	Escherichia coli	PacBio	SAMN15147998	SRR11949317	SRR12298482	GCA_014106195.1	2	14	0	5148126	NA	Escherichia coli	5	B1	ST297	2	0	0	0	0	0	0	0	0	0	1	0	0	0	0	0	0	0	0	0	0	0	0	0	1	0	0	0
RH12-C10	RHB05-C10	RHB05	RH12	Sheep	No antibiotic	-3	Escherichia coli	PacBio	SAMN15147999	SRR11948792	SRR12298447	GCA_014106165.1	5	12	0	4929575	NA	Escherichia coli	5	B1	ST155	3	0	0	0	0	0	0	0	0	0	1	0	0	0	0	0	0	0	0	0	0	0	0	0	0	0	0	0
RH12-C11	RHB05-C11	RHB05	RH12	Sheep	No antibiotic	-3	Escherichia coli	PacBio	SAMN15148000	SRR11948781	SRR12298436	GCA_014106155.1	5	19	0	4929239	NA	Escherichia coli	5	B1	ST155	3	0	0	0	0	0	0	0	0	0	1	0	0	0	0	0	0	0	0	0	0	0	0	0	0	0	0	0
RH12-C15	RHB05-C15	RHB05	RH12	Sheep	No antibiotic	-2	Escherichia coli	PacBio	SAMN15148001	SRR11949300	SRR12298425	GCA_014106115.1	5	14	0	4937961	NA	Escherichia coli	5	B1	ST155	3	0	0	0	0	0	0	0	0	0	1	0	0	0	0	0	0	0	0	0	0	0	0	0	0	0	0	0
RH12-C17	RHB05-C17	RHB05	RH12	Sheep	No antibiotic	-2	Escherichia coli	Nanopore	SAMN15148002	SRR11948813	SRR12298414	GCA_014106085.1	2	15	0	5148561	NA	Escherichia coli	5	B1	ST297	2	0	0	0	1	0	0	0	0	0	0	0	0	0	0	0	0	0	0	0	0	0	0	0	1	0	0	0
RH12-C18	RHB05-C18	RHB05	RH12	Sheep	No antibiotic	-2	Escherichia coli	PacBio	SAMN15148003	SRR11948802	SRR12298403	GCA_014106095.1	6	18	0	5046868	NA	Escherichia coli	5	B1	ST155	4	0	0	0	0	0	0	0	0	0	1	0	0	0	0	0	0	0	0	0	0	0	0	0	0	0	0	0
RH12-C21	RHB05-C21	RHB05	RH12	Sheep	No antibiotic	-1	Escherichia coli	Nanopore	SAMN15148004	SRR11948941	SRR12298392	GCA_014106055.1	5	15	0	4938306	NA	Escherichia coli	5	B1	ST155	3	0	0	0	0	0	0	0	0	0	1	0	0	0	0	0	0	0	0	0	0	0	0	0	0	0	0	0
RH12-C22	RHB05-C22	RHB05	RH12	Sheep	No antibiotic	-1	Escherichia coli	Nanopore	SAMN15148005	SRR11949176	SRR12298381	GCA_013711775.1	6	23	1	5047021	50.9065	Escherichia coli	5	B1	ST155	4	0	0	0	0	0	0	0	0	0	1	0	0	0	0	0	0	0	0	0	0	0	0	0	0	0	0	0
RH12-C24	RHB05-C24	RHB05	RH12	Sheep	No antibiotic	-1	Escherichia coli	Nanopore	SAMN15148006	SRR11949165	SRR12298370	GCA_013711455.1	3	8	1	4952314	50.8792	Escherichia coli	5	A	ST1102	2	0	0	0	0	0	0	0	0	0	1	0	0	0	0	0	0	0	0	0	0	0	0	0	0	0	0	0
RH13-C01	RHB04-C01	RHB04	RH13	Sheep	No antibiotic	-4	Escherichia coli	PacBio	SAMN15147984	SRR11948751	SRR12298632	GCA_013996575.1	1	2	1	5253473	50.5566	Escherichia coli	3	E	ST118	1	0	0	0	0	0	0	0	0	0	0	0	0	0	0	0	0	0	0	0	0	0	0	0	1	0	0	0
RH13-C05	RHB04-C05	RHB04	RH13	Sheep	No antibiotic	-3	Escherichia coli	PacBio	SAMN15147985	SRR11949190	SRR12298621	GCA_014794165.1	1	2	1	5073594	50.7595	Escherichia coli	5	B1	ST8501	1	0	0	0	0	0	0	0	0	0	0	0	0	0	0	0	0	0	0	0	0	0	0	0	0	0	0	1
RH13-C06	RHB04-C06	RHB04	RH13	Sheep	No antibiotic	-3	Escherichia coli	Nanopore	SAMN15147986	SRR11949115	SRR12299159	GCA_013922765.1	3	4	1	5088447	50.792	Escherichia coli	5	B1	ST906	1	0	0	0	0	0	0	0	0	0	0	0	0	0	0	0	0	0	0	0	0	0	0	0	0	1	0	0
RH13-C08	RHB04-C08	RHB04	RH13	Sheep	No antibiotic	-3	Escherichia coli	Nanopore	SAMN15147987	SRR11948931	SRR12299147	GCA_014108945.1	4	5	1	5068128	50.8581	Escherichia coli	5	B1	ST1326	4	0	0	0	0	0	0	0	0	0	1	0	0	0	0	0	0	0	0	0	0	0	0	0	1	0	0	0
RH13-C10	RHB04-C10	RHB04	RH13	Sheep	No antibiotic	-3	Escherichia coli	PacBio	SAMN15147988	SRR11949380	SRR12299112	GCA_013713325.1	3	10	1	4889762	50.7034	Escherichia coli	5	C	ST23	3	0	0	0	0	0	0	0	0	1	0	0	1	0	0	0	0	0	0	0	0	0	0	0	1	0	0	0
RH13-C11	RHB04-C11	RHB04	RH13	Sheep	No antibiotic	-2	Escherichia coli	Nanopore	SAMN15147989	SRR11949369	SRR12299101	GCA_014106275.1	2	9	0	5009644	NA	Escherichia coli	5	B1	ST54	2	0	0	0	0	0	0	0	0	0	0	0	0	0	0	0	0	0	0	0	0	0	0	0	1	0	0	0
RH13-C13	RHB04-C13	RHB04	RH13	Sheep	No antibiotic	-2	Escherichia coli	PacBio	SAMN15147990	SRR11949358	SRR12299042	GCA_014108925.1	1	2	1	5045033	50.7212	Escherichia coli	3	E	ST1640	1	0	0	0	0	0	0	0	0	0	0	0	0	0	0	0	0	0	0	0	0	0	0	0	1	0	0	0
RH13-C20	RHB04-C20	RHB04	RH13	Sheep	No antibiotic	-2	Escherichia coli	PacBio	SAMN15147992	SRR11948742	SRR12298939	GCA_013712565.1	3	10	1	4889651	50.7034	Escherichia coli	5	C	ST23	3	0	0	0	0	0	0	0	0	1	0	0	1	0	0	0	0	0	0	0	0	0	0	0	1	0	0	0
RH13-C21	RHB04-C21	RHB04	RH13	Sheep	No antibiotic	-2	Escherichia coli	Nanopore	SAMN15147993	SRR11948731	SRR12298928	GCA_014106255.1	1	4	0	5045033	NA	Escherichia coli	3	E	ST1640	1	0	0	0	0	0	0	0	0	0	0	0	0	0	0	0	0	0	0	0	0	0	0	0	1	0	0	0
RH13-C22	RHB04-C22	RHB04	RH13	Sheep	No antibiotic	-2	Escherichia coli	Nanopore	SAMN15147994	SRR11948956	SRR12298551	GCA_013922265.1	1	2	1	5044934	50.7212	Escherichia coli	3	E	ST1640	1	0	0	0	0	0	0	0	0	0	0	0	0	0	0	0	0	0	0	0	0	0	0	0	1	0	0	0
RH14-C02	RHB06-C02	RHB06	RH14	Sheep	No antibiotic	-4	Escherichia coli	PacBio	SAMN15148007	SRR11948885	SRR12298358	GCA_014106065.1	1	3	0	4579685	NA	Escherichia coli	4	A	ST609	0	0	0	0	0	0	0	0	0	0	0	0	0	0	0	0	0	0	0	0	0	0	0	0	0	0	0	0
RH14-C03	RHB06-C03	RHB06	RH14	Sheep	No antibiotic	-4	Escherichia coli	PacBio	SAMN15148008	SRR11949090	SRR12298920	GCA_013921965.1	7	8	1	5106907	50.7959	Escherichia coli	5	B1	ST2598	4	0	0	0	0	0	0	0	1	0	0	0	0	0	0	0	0	0	0	0	0	0	0	0	0	0	0	1
RH14-C04	RHB06-C04	RHB06	RH14	Sheep	No antibiotic	-4	Escherichia coli	PacBio	SAMN15148009	SRR11948697	SRR12298885	GCA_013921705.1	0	1	1	5303390	50.5338	Escherichia coli	2	D	ST6106	0	0	0	0	0	0	0	0	0	0	0	0	0	0	0	0	0	0	0	0	0	0	0	0	0	0	0	0
RH14-C05	RHB06-C05	RHB06	RH14	Sheep	No antibiotic	-4	Escherichia coli	PacBio	SAMN15148010	SRR11948686	SRR12298874	GCA_014042135.1	6	15	0	5138954	NA	Escherichia coli	3	E	STNew_02	2	0	0	0	0	0	1	0	0	0	0	0	0	0	0	0	0	0	0	0	0	0	0	0	0	0	0	1
RH14-C06	RHB06-C06	RHB06	RH14	Sheep	No antibiotic	-4	Escherichia coli	PacBio	SAMN15148011	SRR11949141	SRR12298863	GCA_014108885.1	0	1	1	5303471	50.5338	Escherichia coli	2	D	ST6106	0	0	0	0	0	0	0	0	0	0	0	0	0	0	0	0	0	0	0	0	0	0	0	0	0	0	0	0
RH14-C07	RHB06-C07	RHB06	RH14	Sheep	No antibiotic	-4	Escherichia coli	Nanopore	SAMN15148012	SRR11948680	SRR12298828	GCA_013900345.1	0	1	1	5303471	50.5336	Escherichia coli	2	D	ST6106	0	0	0	0	0	0	0	0	0	0	0	0	0	0	0	0	0	0	0	0	0	0	0	0	0	0	0	0
RH14-C09	RHB06-C09	RHB06	RH14	Sheep	No antibiotic	-3	Escherichia coli	PacBio	SAMN15148013	SRR11948669	SRR12298817	GCA_013924945.1	4	5	0	4994278	NA	Escherichia coli	5	B1	ST7428	4	0	0	0	0	0	0	0	0	1	0	0	0	0	0	0	0	0	0	0	0	0	0	0	0	0	0	1
RH14-C10	RHB06-C10	RHB06	RH14	Sheep	No antibiotic	-3	Escherichia coli	PacBio	SAMN15148014	SRR11949252	SRR12298782	GCA_014106035.1	1	3	0	4579973	NA	Escherichia coli	4	A	ST609	0	0	0	0	0	0	0	0	0	0	0	0	0	0	0	0	0	0	0	0	0	0	0	0	0	0	0	0
RH14-C11	RHB06-C11	RHB06	RH14	Sheep	No antibiotic	-3	Escherichia coli	PacBio	SAMN15148015	SRR11948711	SRR12298771	GCA_013900325.1	2	3	1	5058063	50.6568	Escherichia coli	5	B1	ST154	1	0	0	0	0	0	0	0	0	0	0	0	0	0	0	0	0	0	0	0	0	0	0	0	0	0	0	0
RH14-C17	RHB06-C17	RHB06	RH14	Sheep	No antibiotic	-3	Escherichia coli	Nanopore	SAMN15148016	SRR11948700	SRR12298733	GCA_013900305.1	2	3	1	5058063	50.6567	Escherichia coli	5	B1	ST154	1	0	0	0	0	0	0	0	0	0	0	0	0	0	0	0	0	0	0	0	0	0	0	0	0	0	0	0
RH14-C19	RHB06-C19	RHB06	RH14	Sheep	No antibiotic	-5	Escherichia coli	Nanopore	SAMN15148017	SRR11948918	SRR12298721	GCA_013900285.1	3	4	1	5067450	50.6569	Escherichia coli	5	B1	ST154	1	0	0	0	0	0	0	0	0	0	0	0	0	0	0	0	0	0	0	0	0	0	0	0	0	0	0	0
RH14-C20	RHB06-C20	RHB06	RH14	Sheep	No antibiotic	-5	Escherichia coli	Nanopore	SAMN15148018	SRR11949239	SRR12298710	GCA_013900265.1	2	3	1	5058063	50.6567	Escherichia coli	5	B1	ST154	1	0	0	0	0	0	0	0	0	0	0	0	0	0	0	0	0	0	0	0	0	0	0	0	0	0	0	0
RH15-C04	RHB10-C04	RHB10	RH15	Sheep	No antibiotic	-2	Escherichia sp.	PacBio	SAMN15148055	SRR11948839	SRR12299087	GCA_013899845.1	3	4	1	4718187	49.991	Escherichia fergusonii	1	fergusonii	STEfg	2	0	0	0	0	0	0	0	0	1	0	0	0	0	0	0	0	0	0	0	0	0	0	0	0	0	0	0
RH15-C07	RHB10-C07	RHB10	RH15	Sheep	No antibiotic	-5	Escherichia coli	PacBio	SAMN15148057	SRR11948836	SRR12299084	GCA_013899805.1	0	1	1	5037976	50.6669	Escherichia coli	5	B1	ST58	0	0	0	0	0	0	0	0	0	0	0	0	0	0	0	0	0	0	0	0	0	0	0	0	0	0	0	0
RH15-C08	RHB10-C08	RHB10	RH15	Sheep	No antibiotic	-5	Escherichia coli	PacBio	SAMN15148058	SRR11948835	SRR12299083	GCA_014105765.1	4	13	0	5727344	NA	Escherichia coli	3	E	ST1629	3	0	0	0	0	0	0	0	0	0	1	0	0	0	0	0	0	0	0	0	0	0	0	0	1	0	0	0
RH15-C09	RHB10-C09	RHB10	RH15	Sheep	No antibiotic	-5	Escherichia coli	PacBio	SAMN15148059	SRR11948834	SRR12299082	GCA_013899765.1	3	4	1	5275792	50.7462	Escherichia coli	5	B1	ST1665	4	0	0	0	0	0	0	0	0	0	0	0	0	0	0	0	0	0	0	0	0	1	0	0	0	0	0	1
RH15-C12	RHB10-C12	RHB10	RH15	Sheep	No antibiotic	-4	Escherichia coli	Nanopore	SAMN15148060	SRR11948833	SRR12299081	GCA_013899785.1	4	5	1	5725040	50.5575	Escherichia coli	3	E	ST1629	3	0	0	0	0	0	0	0	0	0	1	0	0	0	0	0	0	0	0	0	0	0	0	0	1	0	0	0
RH15-C14	RHB10-C14	RHB10	RH15	Sheep	No antibiotic	-4	Escherichia coli	Nanopore	SAMN15148061	SRR11948998	SRR12299080	GCA_013924285.1	3	4	0	5177944	NA	Escherichia coli	2	B2	ST28	2	0	0	0	0	0	0	0	0	0	0	0	0	0	0	0	0	0	0	0	0	1	0	0	0	0	0	0
RH15-C17	RHB10-C17	RHB10	RH15	Sheep	No antibiotic	-4	Escherichia coli	PacBio	SAMN15148062	SRR11948997	SRR12299079	GCA_013899745.1	0	1	1	5037981	50.6669	Escherichia coli	5	B1	ST58	0	0	0	0	0	0	0	0	0	0	0	0	0	0	0	0	0	0	0	0	0	0	0	0	0	0	0	0
RH15-C18	RHB10-C18	RHB10	RH15	Sheep	No antibiotic	-3	Escherichia coli	Nanopore	SAMN15148063	SRR11948996	SRR12299078	GCA_014105755.1	3	9	0	5277916	NA	Escherichia coli	5	B1	ST1665	3	0	0	0	0	0	0	0	0	0	0	0	0	0	0	0	0	0	0	0	0	0	0	0	0	0	0	1
RH15-C19	RHB10-C19	RHB10	RH15	Sheep	No antibiotic	-3	Escherichia coli	Nanopore	SAMN15148064	SRR11948995	SRR12299077	GCA_013899725.1	3	4	1	5277919	50.7465	Escherichia coli	5	B1	ST1665	3	0	0	0	0	0	0	0	0	0	0	0	0	0	0	0	0	0	0	0	0	0	0	0	0	0	0	1
RH15-C20	RHB10-C20	RHB10	RH15	Sheep	No antibiotic	-3	Escherichia coli	PacBio	SAMN15148065	SRR11948994	SRR12299076	GCA_013899705.1	0	1	1	5037985	50.6669	Escherichia coli	5	B1	ST58	0	0	0	0	0	0	0	0	0	0	0	0	0	0	0	0	0	0	0	0	0	0	0	0	0	0	0	0
RH15-C23	RHB10-C23	RHB10	RH15	Sheep	No antibiotic	-1	Escherichia sp.	PacBio	SAMN15148066	SRR11948993	SRR12299075	GCA_013899685.1	3	4	1	4718001	49.9909	Escherichia fergusonii	1	fergusonii	STEfg	2	0	0	0	0	0	0	0	0	1	0	0	0	0	0	0	0	0	0	0	0	0	0	0	0	0	0	0
[truncated: 83 more columns]
